# Supplementary material for: Differential expression of “Candidatus Liberibacter solanacearum” genes and prophage loci in different life stages of potato psyllid
Source: Sci Rep. 2024 Jul 15;14:16248. doi: 10.1038/s41598-024-65156-4 (PMC11251058; doi:10.1038/s41598-024-65156-4)
Supplement: Supplementary file 2 — Supplementary Tables. [file 41598_2024_65156_MOESM2_ESM.xlsx]

## Sheet: S1 Table
S1 Table. Sequence information for regular primers used in study*
Primer name	Target locus	Forward/Revers primers sequence (5′ to 3′)	PCR amplicon, GenBank accession numbers
TJR346/TJR347	AZph1	ATAAGTTTGGGCGAGCCTATC/ CTTGCCGTCTTAGCACTCTT	PP318727
TJR348/TJR349	AZph2	ACTTGCTTTATCTGGCGTATCT/GATGGAGAGTATCCCTCACTACT	PP318728
TJR358/ TJR359	AZph3	GAGGAGTCTAAGGAGCGAATTG/GAAGCCGATGTTGCGTATAAAG	PP318729
TJR356/ TJR357	AZph4	CAGAACCCCAAGCTGAAGAG/TTCTCCGCTTTCGTCTGTTTAATCC	PP318730
gp065_405f/r	AZph5	GACCGCAGCATCCCTAATC/TAGCCCAATGGCAGCTTTAG	PP318731
gp065_645f/r	AZph6	ATGTTTCTAAAGGTTTAGCACTTGG/TTGCTAGCGTTAGTCCATGTC	PP318732
TJR362/ TJR363	AZph7	GACCTACGGTAACGGAGAAATCTACTG/TAACGACGCCCATACATCACTCG	PP318733
gp095f/r	AZph8	GAAGAGGCTGAAGCATCACAAC/CTATCGAACGCTTCTCGTTCTC	PP318734
TJR384/ TJR385	AZph9	GCTGAACGATTGGAAGAAGACG /GATGCGATACGAACCGCCATAG	PP318735
CLso_C2_360f/r	AZph10	AGGAAATCGGTATGCGTATTAGAG/TGACTTCTTCTTGGCTTCTGG	PP318736
CLso_C2_515f/r	AZph11	CTTAATTGGAAAGTAATAGGGCGG/CTGTTTTGATTTCGGGTGCTG	PP318737
gp195_570f/r	AZph12	ATCTAACGGATGTTTTAGGTGAT/CCATAACCCCTCAGAGCTA	PP318738
gp195_295f/r	AZph13	CTAACGGATGTTTTAGGCGAC/TCCCATAACTCCTCAGAGATG	PP318739
Antirep_290f	AZph14	ATCACAGAACCAGACGTTTACC/CCATCACCGTGGGCTTTAG	PP318740
Antirep_293f	AZph15	GTGCTGTTGAAAGAGCTACG/AAATGTTGTCTTGCCACTTGA	PP318741
Antirep_575f/r	AZph16	AGGGAATATCGCCTACCCTATC/CCTTATCATCGGGCTGTTTCT	PP318742
PolyA_f/r	AZph17	AGACGATCCACTACGCTTTG/GATCTTCCGCGTTGACTGAT	PP318743
gp255- f/r	AZph18	CAAGAACAGTACGTAACGAAGCAAGA/GCGGACAGAGAAGTAACTATGATTGC	PP318744
gp240- f/r	AZph19	TTACTGCAACTCCGTACCTTTG/TTTTTCTCAAGTAGAGTCAAGCG	PP318745
gp025-20 f/r	AZph20	GTTGATTGTGATGAGGGTATGCTTAC/CCCTATCACTTTCCAACGCCTCC	PP318746
repressor C1f/r	AZch1	AAAGCGGGATTAGACCCAAC/GATCTTCCGCGTTGACTGAT	PP318747
LuxR-f/r	AZch2	GCTTTGCCTGACTTTGATGG / GGATGCGAAGCCAAACATAC	PP318748
LysE-f/r	AZch3	GGCAGGGTGTATTCTCACAATTA/ACTAGCAAGAGGAATCTGGTCTAC	PP318749
Serralysin-f/r	AZch4	GATTGTTCGTTGGGCGTTTAG/GCATTCACATCATTGCCTATACAT	PP318750
Imelysin-f/r	AZch5	CCAATGTGGTGAGTGTTGTAATAG/ AGGGTTTCGATAGCACGATTTA	PP318751
FliC–f/r	AZch6	CGGCAGTTTCTGATGCGATAGG/CTCAGTAGCCGCCACTAGTTT	PP318752
FlgL–f/r	AZch7	ATGTTACAGAGAGGCTTAGGGG/ACATTGCGAGATTCCGTCGTC	PP318753
Flp_pilin–f/r	AZch8	AGATGAATCAGGTGCGACAG/ TCCAAGGGTTGTAACGGAAG	PP318754
tolC-f/r	AZch9	TCACGATACTCCAAGCAACAG/GTCAGTAGCTGAATGACCAAGT	PP318755
Lusp-f/r	AZch10	CACGTCTTAATCATTGTACTAACGG/AAGTGAATTCTGCGCAACTATG	PP318756
TyrPtp-f/r	AZch11	CTTTCACGTAATAGTGCCAAATGA/TTTCAAACGTAATGTCCATACTGC	PP318757
ABC-f/r	AZch12	CGTAAAGCGCGTAATGAAGAAG/TATTTGTGCCCGAACCTACC	PP318758
DsbA-f/r	AZch13	TCTAATGCGTTACCGCTTCC/AAGCTTCTCAACAGCAATCTTATTC	PP318759
RecA–f/r	AZch15	AGGCAAACTTTCACCCATATCGCC/ACAGATATGCTGGTGCGTTCAGGA	PP318761
LsoF/HLBr	AZch16	CGAGCGCTTATTTTTAATAGGAGC/GCGTTATCCCGTAGAAAAAGGTAG	PP318762
wrpDif/r	AZWo5	TGGTATCAACTTAACTAAGGGCC/ TCAAGGTTAATAAGCCCTGGC	PP350291
FtsZf/r	AZWo6	ATGCTAAAACACAACGTTTTTGGTGAGA/ TTACTTGGTGCCGCCTATTCTCCGT	PP350292

## Sheet: S2 Table
S2 Table. List of primers and probes used in this study for real-time quantitative PCR.
Primers/probes name	Sequence (5′ to 3′)	Target gene/locus (locus tag)	Primer efficiency (%)
gp030Qpcr-F	TTGAGATAGCCCGTACGTTTG	Phage structural protein (AZph1)	93
gp030Qpcr-R	CTTGCCGTCTTAGCACTCTT
gp030Qpcr-p	AGGTGGGTTATTACGCAAGCCTACG
gp035qPCR-F	CGAGTGGAGCGGCATTAAA	Possible Endolysin (AZph2)	92
gp035qPCR-R	GCTTCGCCATCTCAGAATGA
gp035qPCR-P	TTTGGGATGGTAGAGCGTGGTTGG
gp060ToxqPCR-F	AGCCAAGGATAAAGTACCTACAG	Colicin IA, Toxin domain (AZph3)	96
gp060ToxqPCR-R	GGTGAAGTCCATGCAACTAATC
gp060ToxqPCR-P	AGATGGTATCAGGGCGCTTAGGGA
gp060tolAqPCR-F	CCCAAGCTGAAGAGAACCTG	Colicin IA, TolA domain (AZph4)	97
gp060tolAqPCR-R	CTCAGCTTGATCCTCCTTAACTC
gp060tolAqPCR-P	CCCGATCTGAAGCTATACGTAACGTCGT
gp065_405f	CAAGGCGAGAGGGTCTATTTG	Integrase/recombinase (AZph5)	88.2
gp065_405r	GCTGTCCTACCCACATATCAAG
gp065_405p	TGCAGGGCTGTTTCGGATGAAAGCA
gp065_645f	TCTCTGCTGATATGTGGATTGG	Integrase/recombinase (AZph6)	88.2
gp065_645r	ATCTCTGAACCGTGGAAGAAC
gp065_645p	ACAACGCTTTGCGGATACGGAACGA
gp090qPCR-F	ATATAATATCTGCGGTTGATGG	Major capsid protein (AZph7)	100
gp090qPCR-R	CCCATACATCACTCGGTACTAA
gp090qPCR-P	CAAACCTTTATAGGACAGCTTATTACGGCT
gp095qPCR-F	GAGCAACAAGGCGGTCTATAA	Peroxidase (AZph8)	91
gp095qPCR-R	TGAGTACATTCCGCAAGATGAG
gp095qPCR-P	TCTTTGCCTCAATACCCGCATCCT
gp100qPCR-F	GCATCATCAATCTCAGGAGAGG	Glutathione peroxidase (AZph9)	90
gp100qPCR-R	CGAGAGAAGGCTTCGATTGTAT
gp100qPCR-P	AGCCCTCCTTCAACCATCAAATCCA
CLso-qPCR_C2_360F	CTTGATTGGATTTACTTCGGTGATG	Phage-related repressor C2 (AZph10)	101
CLso-qPCR-C2_360R	CCTTGACTTCTTCTTGGCTTCT
CLso-qPCR-C2_360P	TGTACGGGCAGATGCGAAACAATCT
CLso-qPCR_C2_515F	AAAGTAATAGGGCGGCGTTT	Phage-related repressor C2 (AZph11)	90
CLso-qPCR_C2_515R	CCCTGTTTGCTTAGATAAATCGATAAG
CLso-qPCR_C2_515P	AGGGAGCTACGCAAGCAACATAACT
gp195_570f	ATCTAACGGATGTTTTAGGTGAT	CRISPR/Cas protein (AZph12)	91
gp195_570r	CCATAACCCCTCAGAGCTA
gp195_570p	AGAAGTGGAGCAATTCTGCAAAGAACACA
gp195_295f	CTAACGGATGTTTTAGGCGAC	CRISPR/Cas protein (AZph13)	87
gp195_295r	TCCCATAACTCCTCAGAGATG
gp195_295p	AGTTGAGCAATTCCGCAAAGAGCACA
Antirep_290f	GCTGACTAGTTTAGGGCTTCA	Putative phage antirepressor (AZph14)	90
Antirep_290r	GCTTTAGCAACGTCCATCATAC
Antirep_290p	AGAAACAGCACGACGGCAAAGGGTA
Antirep_293f	CCCGCCAACACGTTAGATA	Putative phage antirepressor (AZph15)	87
Antirep_293r	TTCTCTGCCACTCGGTTTAC
Antirep_293p	AGCCAGTATTACACAGCCACTGCT
Antirep_575f	AGGGAATATCGCCTACCCTATC	Putative phage antirepressor (AZph16)	90
Antirep_575r	CCTGTTTCTAAAGCTTCCCATCT
Antirep_575p	TACGACGCCAAACAACGGCTGAAGA
PolyA_qPCR-F	AGACGATCCACTACGCTTTG	DNA polymerase A (AZph17)	90
PolyA_qPCR-R	GTGCTTCAATCCCTGCTAAATC
PolyA_qPCR-P	AGTGATTGTATCCGTTCTTGCATTACGGCA
gp255-qPCR-F	GCATCTCAAAGTTTGTGAGAGG	Colicin immunity protein (AZph18)	91
gp255-qPCR-R	ACTATGATTGCTATGTTCTTTATGG
gp255-qPCR-P	AGTGAACGTAAGCAACAACAAGGGA
gp240AqPCR-F	ACTCACATGGCAGACGTTGCAG	Autotransporter adhesion (AZph19)	87.9
gp240AqPCR-R	TTTTTCTCAAGTAGAGTCAAGCG
gp240AqPCR-P	ACATCTTCTCAACCTATCACCGAGT
gp020qPCR-F	GCTGGGACACGTGATAGATG	Autotransporter adhesion (AZph20)	93
gp020qPCR-R	TCTGCAGCATCAAGACCAATAG
gp020qPCR-P	CACTTGTCGCATTCCGTTGCTTCC
CLso-qPCR_repressor C1F	AGGTAAATTGTGGCGATAGGG	phage repressor protein C1 (AZch1)	90
CLso-qPCR_ repressor C1R	GATCTTCCGCGTTGACTGAT
CLso-qPCR_ repressor C1P	TCATGAAGGTGATATAGAAGCCAAAGTCCT
LuxR -qPCR-F	TCTCGCAAGATCGCTTATGG	LuxR transcriptional regulator (AZch2)	98
LuxR -qPCR-R	TGGTTTGTTAGCGGCTTATCAGGC
LuxR -qPCR-P	TCAATTTCGCGTCCTGTTAATTC
LysE-qPCR-F	GGCAGGGTGTATTCTCACAATTA	LysE translocator (AZch3)	90
LysE-qPCR-R	GTGACTGAAATCATCAGAACCAATAC
LysE-qPCR-P	TCTCTGCAGCATGGATGGAAACCA
Serralysin-qPCR -F	CGGTTATAGGAGGGACTGGTA	Serralysin (AZch4)	90
Serralysin-qPCR -R	TCCATCAGCGCCATAGAAAG
Serralysin-qPCR -P	TGACACCATAATTGGCAATAGTGCGA
Imelysin-qPCR-F	CCAATGTGGTGAGTGTTGTAATAG	Imelysin domain protein (AZch5)	87
Imelysin-qPCR-R	AGGGTTTCGATAGCACGATTTA
Imelysin-qPCR-P	CGCAATTATGCCACCATCGCACAT
FliC-qPCR-F	CGGCAGTTTCTGATGCGATAGG	flagellin; FliC (AZch6)	93
FliC-qPCR-R	CTCAGTAGCCGCCACTAGTTT
FliC-qPCR-P	TGCGAAAGCTGGGATGGATGAATCT
FlgL-qPCR-F	ATGCCTCTTCTTCAAGGTAATGA	Flagellar hook protein (AZch7)	94
FlgL -qPCR-R	TCC CTCCCTCCGTTGTATTA
FlgL -qPCR-P	CGCAAGTTGTGAGTCTGCTGCAAG
Flp_pilin-qPCR-F	AGATGAATCAGGTGCGACAG	major fimbrial protein, Flp1 (AZch8)	90
Flp_pilin-qPCR-R	TCCAAGGGTTGTAACGGAAG
Flp_pilin-qPCR-P	AATATGGTTTGCTTGCTGCGCTCG
TolC-qPCR-f	ACTAATTCCACAGGAAGGTTACA	TolC transporter (AZch9)	89
TolC-qPCR-r	GATTGAGCGTACACGCTGTC
TolC-qPCR -p	AACGTCGTATGGAAAGTGCTCTAGCA
Lup-f-qCPR	GCTCTCATGACTATTCCGTTTAC	Liberibacter unique secretion protein (AZch10)	90
Lup-r-qCPR	AAGTGAATTCTGCGCAACTAT
Lup-p-qCPR	TGGAATGGTGAGTGGATACCACCATCA
Ser/Tyr-f-qCPR	CTTTCACGTAATAGTGCCAAATG	serine/tyrosine phosphatase (AZch11)	94
Ser/Tyr-r-qCPR	CCCACGTAGGTTTAGGATAGA
Ser/Tyr-p-qCPR	CGTTCTGCACAACCAACTGGCCAA
ABC-f-qCPR	GTATTCTTGATGAGACGGATTCAG	ABC transporter/ATPase (AZch12)	91
ABC-r-qCPR	CGATTCTGCGAGCGTAAAG
ABC-p-qCPR	TGATGCTTTGAAAGTAGCAGCTCAAGGG
DsbA-f	CCGAGAACTTCCTTTGGATTCT	Disulfide bond formation protein (AZch13)	92
DsbA-r	AATAACCGCCTTTCACACG
DsbA-p	ACCGCTGCAAGTATGTTAGCACGA
OMPTW-qPCR-F	GCGTGTAGATGGAGATGCTATT	Outer membrane protein (AZch14)	92
OMPTW-qPCR - R	AACCAATCGAAGGAGGAATGAA
OMPTW-qPCR - P	TCTTTATCTGCGAGTGCGGCGATT
RecA-qPCR-F	AGGCAAACTTTCACCCATATCGCC	recA (AZch15)	90
RecA-qPCR-R	ACAGATATGCTGGTGCGTTCAGGA
RecA-qPCR-P	AATTTCAGCACGCGGAGTTAACGC
LsoF-qPCR-F	CGAGCGCTTATTTTTAATAGGAGC	16S ribosomal RNA (AZch16)	96
HLBr-qPCR-R	GCGTTATCCCGTAGAAAAAGGTAG
CLso-16s-qPCR-P	CGGGTGAGTAACGCGTGGGAAT
Wo-repressor-f	AGTTTCAGCTACTCGGATGAC	Wolbachia repressor protein (AZWo6)	91
Wo-repressor-r	CCACTGATTCTTGCACAGC
Wo-repressor-p	ATTATGGTTCAGCATGCCAGTGCC
FtsZ-f	CTCTTTATCACAGCAGGGATGG	FtsZ (AZWo5)	90
FtsZ-r	TTAACTACCGCTCTTGCTTCTC
FtsZ-p	CAGCACCTGTTCCAGTACCACCAC
